# Supplementary material for: Cloning of Three Cytokinin Oxidase/Dehydrogenase Genes in Bambusa oldhamii
Source: Curr Issues Mol Biol. 2023 Feb 27;45(3):1902–13. doi: 10.3390/cimb45030123 (PMC10047441; doi:10.3390/cimb45030123)
Supplement: Supplementary file 1 [file cimb-45-00123-s001.zip]

Archive with 1 entries (1 files):
- cimb-2230820-supplementary.pdf
